# Supplementary material for: Prevalence, Antimicrobial Resistance, and Risk Factors of Enteric Bacterial Infections Among Children Under Five in Nairobi County, Kenya
Source: Int J Microbiol. 2025 Nov 24;2025:6093453. doi: 10.1155/ijm/6093453 (PMC12668859; doi:10.1155/ijm/6093453)
Supplement: Supporting Information — Additional supporting information can be found online in the Supporting Information section. File S1. Supporting information containing summary demographic, risk factor, clinical, and antimicrobial susceptibility data. [file 6093453.f1.xlsx]

## Sheet: Summary Demographics
	DEMOGRAPHIC INFORMATION				SOCIAL ECONOMIC INFORMATION				ENVIRONMENTAL INFORMATIN					BEHAVIOURAL INFORMATION					CLINICAL INFORMATION					PUBLIC HEALTH INFORMATION						OBSERVATIONAL DATA
	CHILDREN
	AGE		TOTAL		MONTHLY INCOME				COOKING FUEL			TOTAL		HOW YOUR CHILD IS FED			TOTAL		DIARRHEL EPISODES LASTED			TOTAL		Awareness of PH			TOTAL			What condition of hygiene			TOTAL
	<6MOTHS		14	M-8 F-6		KSH	TOTAL		Electricity			10		Exclusively breastfed			85		Less than 24 hrs			44		Yes			128			Clean and orderly			65
	6-12 MONTHS		32	M-12 F-20	<10,000KSH		25		Gas			118		Mixed Feeding			96		24-48hrs			128		No			88			Moderate cleaniness			109
	1-2 YRS		23	M-10 F-13	10,000-20,000		60		Charcoal			80		Formula-fed only			35		More than 48 hrs			44								Poor cleanliness			42
	2-3 YRS		48	M-23 F-25	20001-30,000		75		Firewood			0		others
	3-4 YRS		43	M-18 F-25	>30,001		56
	4-5 YRS		56	M-23 F-33
	PARENTS				EMPLOYMENT		TOTAL		DISPOSAL			TOTAL		ANDWASHING TIME			TOTAL		SYMPTOMS			TOTAL		HOW YOU GOT HEALTH INFORMATION						Is there safe drinking water			TOTAL
	SEX		TOTAL		Formal employment		45		Collected by city council			76		Before eating			211		Fever			120		Health facilities			66			Yes			110
	MALE		94		Informal employment		76		Burned			62		After using toilet			85		Vomitting			56		Community health workers			85			No			106
	FEMALE		122		Business/Trade		53		Dumped in open			78		After handling dirty items			5		Dehydration			100		Media(TV,Radio,social media)			185
					Farming		42							Rarely			2		Blood in stool			85		Word of mouth			7
																			Abdominal pain			202
	AGE		TOTAL		WATER SOURCE		TOTAL		HANDWASHING FACILITIES			TOTAL		VACCINES			TOTAL
					Piped water		108		Yes			90		Fully vaccinated			182		CHILD USED ANTIBIOTICS LAST 7 DAYS?					ACCESS TO HEALTH SERVICES			TOTAL			Are there functional handwashing facilities in household
	<20YRS		34		Borehole		56		No			126		Partially vaccinated			24		Yes			94		Easy access			40			Yes			84
	20-39YRS		70		River/Springs		0							Not vaccinated			10		No			122		Moderate access			88			No			132
	30-39YRS		67		Purchased water		52																	Difficult access			87
	>40YRS		45																					No access			1
					SANITATION FACILITIES		TOTAL		SOAP OFTEN AVAILABLE			TOTAL		TRAVELLED PAST 2 WEEKS			TOTAL		TREATMENT CURRENT			TOTAL
	EDUCATION		TOTAL		Private flush Toilet		84		Always			98		Yes			25		Oral rehydration salts ORS			80		SATISFACTION WITH CURRENT HEALTH INTERVENTION						Are there visible signs of poor sanitation
	No informal education		0		Shared flush Toilets		96		Sometimes			82		No			191		Zinc supplement			56		Very satisfied			30			Yes			112
	Primary Education		46		Pit Latrines		36		Never			36							Antibiotics			30		Somewhat satisfied			121			Yes			104
	Secondary Education		60		Open defecation		0												Traditional remedies			1		Not satisfied			65
	Tertiary Education		110											DIARROEA WITHIN 12 MONTHS			TOTAL		Others
														None			0
	SIZE OF MAMILY		TOTAL											1-2times			34
	1-3 Members		50											3-5 times			108
	4-6 Members		126											more than 5 years			74
	>6 Members		40

## Sheet: AST
SAMPLE	AGE(Months)	Agegroup (months)	SEX	GRAM RXN			ISOLATED ORGANISM			Antimicrobial		Ceftriaxone	Ampicillin	Gentamicin	Meropenem	Amikacin	Ciprofloxacin	Nitrofurantoin	Amoxicillin/Clavulanic
S001	48	48-60 months	F	GNR			Citrobacter braakii			AST		S	S	S	S	S	S	S	R
											MIC	<=1	<=2	<=1	<=0.25	<=2	<=0.25	<=16	>=32
S002	36	36-47 months	F	GNR			Raoultella ornithinolytica			AST		S	R	S	S	S	S	S	R
											MIC	<=1	>=32	<=1	<=0.25	<=2	<=0.25	<=16	>=32
S003	40	36-47 months	M	GNR			E.coli and Pseudomonas putida			AST		R	S	S	S	S	S	S	S
											MIC	>=64	<=2	<=1	<0.25	<=2	<=0.25	<=16	<=2
S004	9	0-11 months	F	GNR			Escherichia coli			AST		S	S	S	S	S	S	S	S
											MIC	<=1	<=2	<=1	<=0.25	<2	<=0.25	<=16	<=2
S005	13	12-23 months	F	GNR			Escherichia coli			AST		S	R	S	S	S	S	S	R
											MIC	<=1	>=32	<=1	<0.25	<=2	<0.25	<=16	>=32
S006	43	36-47 months	M	GNR			E.coli and Pseudomonas putida			AST		S	R	S	S	S	S	S	S
											MIC	<=1	>=32	<=1	<0.25	<=2	<=0.25	<=16	<=2
S007	4	0-11 months	M	GNR			Escherichia coli			AST		S	R	S	S	S	S	S	R
											MIC	<=1	>=32	<=1	<=0.25	<=2	<=0.25	<=16	>=32
S008	53	48-60 months	F	GNR			E.Coli and pseudomonas stutzeri			AST		S	S	S	S	S	S	S	S
											MIC	<=1	<=2	<1	<=025	<=2	<=025	<=16	<=2
S009	54	48-60 months	F	GNR			Escherichia coli			AST		S	R	S	S	S	S	S	I
											MIC	<=1	>=32	<=1	<=0.25	<=2	<=0.25	<=16	16
S010	59	48-60 months	F	GNR			Escherichia coli			AST		R	R	S	S	S	R	S	I		MDR
											MIC	>=64	>=32	<=1	<=0.25	<=2	>=1	<=16	16
S011	53	48-60 months	M	GNR			E.Coli			AST		S	S	S	S	S	S	S	S
											MIC	<=1	<=2	<=1	<=0.25	<=2	<=0.25	<=16	<=2
S012	41	36-47 months	F	GNR			E.Coli			AST		S	S	S	R	S	S	S	S
											MIC	<=1	<=2	<=1	>=16	<=2	<=0.25	<=16	<=2
S013	39	36-47 months	F	GNR			Raoultella planticola			AST		S	R	S	S	S	S	S	S
											MIC	<=1	>=32	<=1	<=0.25	<=2	<=0.25	<=16	<=2
S014	20	12-23 months	F	GNR			Citrobacter braakii			AST		S	R	S	S	S	S	S	R
											MIC	<=1	>=32	<=1	<=0.25	<=2	<=0.25	<=16	>=32
S015	52	48-60 months	M	GNR			E.Coli			AST		S	S	S	S	S	S	S	R
											MIC	<=1	<=2	<=1	<0.25	<=2	<=0.25	<=26	>=32
S016	27	24-35 months	F	GNR			E.Coli			AST		S	R	S	S	S	S	S	S
											MIC	<=1	>=32	<=1	<=0.25	<=2	<=0.25	<=16	<=2
S017	28	24-35 months	F	GNR			E.coli			AST		R	R	S	S	S	S	S	S
											MIC	>=64	>=32	<=1	<0.25	<=2	<=0.25	<=16	<=2
S018	3	0-11 months	F	GNR			Raoultella planticola			AST		S	R	S	S	S	S	S	S
											MIC	<=1	>=32	<=1	<=0.25	<=2	<=0.25	<=16	<=2
S019	40	36-47 months	F	GNR			Citrobacter werkmanii			AST		S	S	S	S	S	S	S	R
											MIC	<=1	<=2	<=1	<=0.25	<=2	<=0.25	<=16	>=32
S020	5	0-11 months	M	GNR			Escherichia coli			AST		S	R	S	S	R	S	R	R		MDR
											MIC	<=1	>=32	<=1	<=0.25	>=32	<=0.25	256	>=32
S021	14	12-23 months	F				E.coli			AST		R	R	S	S	S	S	S	I
											MIC	>=64	>32	<=1	<=0.25	<=2	<=0.25	<=16	16
S022	33	24-35 months	F				E.coli			AST		R	R	S	S	S	S	S	I
											MIC	>=64	>=32	<=1	<=0.25	<=2	<=0.25	<=16	16
S023	9	0-11 months	M				E.coli			AST		R	R	S	S	S	S	S	R
											MIC	>=64	>=32	<=1	<=0.25		<=0.25	<=16	>=32
S024	18	12-23 months	F				Shigella sonnei			AST		R	R	S	S	S	S	S	I
											MIC	>=64	>=32	<=1	<=0.25	<=2	<=0.25	<=16	16
S025	29	24-35 months	M				Aeromonas hydrophila			AST		S	R	S	S	S	S	S	R
											MIC	<=1	>=32	<=1	<=0.25	<=2	<=0.25	32	>=32
S026	30	24-35 months	F				E.coli			AST		R	R	S	S	S	S	R	I		MDR
											MIC		>=32	<=1	<=0.25	<=2	<=0.25	256	16
S027	1	0-11 months	M				Aeromonas hydrophila			AST		S	R	S	S	S	S	S	R
											MIC	<=1	>=32	<=1	<=0.25	<=2	<=0.25	32	>=32
S028	38	36-47 months	M				E.coli (enteropathogenic E. coli (EPEC)			AST		S	R	S	S	S	R	R	R		MDR
											MIC	<=1	>=32	<=1	<=0.25	<=2	>=1	256	>=32
S029	7	0-11 months	F				E.coli (enteropathogenic E. coli (EPEC)			AST		S	R	S	S	S	S	S	S
											MIC	<=1	>=32	<=1	<=0.25	<=2	<=0.25	<=16	<=2
S030	1	0-11 months	M				Aeromonas hydrophila			AST		S	R	S	S	S	S	S	R
											MIC	<=1	>=32	<=1	<=0.25	<=2	<=0.25	32	>=32
S031	5	0-11 months	F				Aeromonas hydrophila			AST		S	R	S	S	S	S	S	R
											MIC	<=1	>=32	<=1	<=0.25	<=2	<=0.25	32	>=32
S032	5	0-11 months	M				Aeromonas hydrophila			AST		S	R	S	S	S	S	S	R
											MIC	<=1	>=32	<=1	<=0.25	<=2	<=0.25	32	>=32
S033	38	36-47 months	F				E.coli(0157:H7)			AST		S	R	S	S	S	S	S	R
											MIC	<=1	>=32	<=1	<=0.25	<=2	<=0.25	<=16	>=32
S034	17	12-23 months	M				Shigella sonnei			AST		S	R	S	S	S	S	S	I
											MIC	<=1	>=32	<=1	<=0.25	<=2	<=0.25	<=16	16
S035	41	36-47 months	F				E.coli (enteropathogenic E. coli (EPEC)			AST		S	R	S	S	S	S	S	S
											MIC	<=1	>=32	<=1	<=0.25	<=2	<=0.25	<=16	<=2
S036	52	48-60 months	M				E.coli(0157:H7)			AST		S	AST	S	S	S	S	S	I
											MIC	<=1	>=32	<=1	<=0.25	<=2	<=0.25	<=16	16
S037	56	48-60 months	M				Plesiomonas shigelloides			AST		S	S	S	S	S	S	S	R
											MIC	<=1	<=2	<=1	<=0.25	<=2	<=0.25	<=16	>=32
S038	33	24-35 months	F				Enterotoxigenic E. coli (ETEC)			AST		S	R	S	S	S	S	I	R
											MIC	<=1	>=32	<=1	<=0.25	<=2	<=0.25	8	>=32
S039	10	0-11 months	M				Shigella sonnei			AST		R	R	R	R	R	R	R	R		XDR
											MIC	>=64	>=32	>=64	>=16	>=32	>=1	256	>=32
S040	10	0-11 months	M				Aeromonas hydrophila			AST		S	R	S	S	S	S	S	S
											MIC	<=1	>=32	<=1	<=0.25	<=2	<=0.25	32	<=2
S041	18	12-23 months	M				E.coli(0157:H7)			AST		I	R	S	S	I	S	I	S
											MIC	<=1	>=32	<=1	<=0.25	2	<=0.25	8	<=2
S042	27	24-35 months	F				Plesiomonas shigelloides			AST		S	S	S	S	S	S	S	R
											MIC	<=1	<=2	<=1	<=0.25	<=2	<=0.25	<=16	>=32
S043	8	0-11 months	M				E.coli (enteropathogenic E. coli (EPEC)			AST		S	R	S	S	S	S	I	I
											MIC	<=1	>=32	<=1	<=0.25	<=2	<=0.25	8
S044	19	12-23 months	M				Enterotoxigenic E. coli (ETEC)			AST		S	R	S	S	S	S	S	S
											MIC	<=1	>=32	<=1	<=0.25	<=2	<=0.25	<=16	<=2
S045	7	0-11 months	M				Shigella sonnei			AST		S	R	S	S	S	S	S	S
											MIC	<=1	>=32	<=1	<=0.25	<=2	<=0.25	<=16	<=2
S046	50	48-60 months	F				Shigella sonnei			AST		S	R	S	S	S	S	I	S
											MIC	<=1	>=32	<=1	<=0.25	<=2	<=0.25	8	<=2
S047	52	48-60 months	M				Enterotoxigenic E. coli (ETEC)			AST		S	R	S	S	S	S	S	S
											MIC	<=1	>=32	<=1	<=0.25	<=2	<=0.25	<=16	<=2
S048	60	48-60 months	M				Enterotoxigenic E. coli (ETEC)			AST		S	R	S	S	S	S	S	S
											MIC	<=1	>=32	<=1	<=0.25	<=2	<=0.25	<=16	<=2
S049	43	36-47 months	F				Aeromonas hydrophila			AST		S	R	S	S	S	S	S	R
											MIC	<=1	>=32	<=1	<=0.25	<=2	<=0.25	32	>=32
S050	60	48-60 months	M				Enterotoxigenic E. coli (ETEC			AST		S	R	S	S	S	S	I	S
											MIC	<=1	>=32	<=1	<=0.25	<=2	<=0.25	8	<=2
S051	48	48-60 months	M				Escherichia coli			AST		S	S	S	S	S	S	S	S
											MIC	<=1	<=2	<=1	<=0.25	<=2	<=0.25	<=16	<=2
S052	36	36-47 months	F				Escherichia coli (0157:H7)					S	S	S	S	S	S	R	S
											MIC	<=1	<=2	<=1	>=16	<=2	<=0.25	256	<=2
S053	40	36-47 months	F				Raoultella planticola			AST		S	R	S	S	S	S	S	S
											MIC	<=1	>=32	<=1	<=0.25	<=2	<=0.25	32	<=2
S054	20	12-23 months	F				Citrobacter braakii			AST		S	S	S	S	S	S	S	R
											MIC	<=1	<=2	<=1	<=0.25	<=2	<=0.25	<=16	>=32
S055	51	48-60 months	M				E.Coli			AST		S	R	S	S	S	S	S	R
											MIC	<=1	<=2	<=1	<0.25	<=2	<=0.25	<=26	>=32
S056	27	24-35 months	F				E.Coli			AST		S	R	S	S	S	S	S	S
											MIC	<=1	>=32	<=1	<=0.25	<=2	<=0.25	32	<=2
S057	28	24-35 months	F				E.coli			AST		R	R	S	S	S	S	S	S
											MIC	>=64	>=32	<=1	<0.25	<=2	<=0.25	<=16	<=2
S058	3	0-11 months	F				Raoultella planticola			AST		S	R	S	S	S	S	S	S
											MIC	<=1	>=32	<=1	<=0.25	<=2	<=0.25	<=16	<=2
S059	40	36-47 months	F				Citrobacter werkmanii			AST		S	R	S	S	S	S	S	S
											MIC	<=1	>=32	<=1	<=0.25	<=2	<=0.25	<=16	<=2
S060	5	0-11 months	M				E.coli			AST		S	R	S	S	S	S	S	R
											MIC	<=1	>=32	<=1	<=0.25	<=2	<=0.25	<=16	>=32
S061	24	24-35 months	F				E.coli			AST		S	R	S	S	S	S	S	S
											MIC	<=1	>=32	<=1	<=0.25	<=2	<=0.25	<=16	<=2
S062	8	0-11 months	F				Proteus vulgaris			AST		S	R	S	S	S	S	S	S
											MIC	<=1	>=32	<=1	<=0.25	<=2	<=0.25	<=16	<=2
S063	43	36-47 months	M				Citrobacter freundii.			AST		S	S	S	S	S	S	S	R
											MIC	<=1	<=2	<=1	<=0.25	<=2	<=0.25	<=16	>=32
S064	9	0-11 months	M				Proteus vulgaris			AST		S	R	S	S	S	S	S	S
											MIC	<=1	>=32	<=1	<=0.25	<=2	<=0.25	<=16	<=2
S065	54	48-60 months	M				Escherichia coli			AST		S	R	I	S	S	S	R	S
											MIC	<=1	>=32	<=1	<=0.25	<=2	<=0.25	256	<=2
S066	14	12-23 months	M				Proteus vulgaris			AST		S	R	S	S	S	S	S	S
											MIC	<=1	>=32	<=1	<=0.25	<=2	<=0.25	<=16	<=2
S067	32	24-35 months	F				Enterobacter cloacae.			AST		S	R	S	S	S	S	S	S
											MIC	<=1	>=32	<=1	<=0.25	<=2	<=0.25	<=16	<=2
S068	27	24-35 months	M				Proteus vulgaris			AST		S	R	S	S	S	S	S	S
											MIC	<=1	>=32	<=1	<=0.25	<=2	<=0.25	<=16	<=2
S069	21	12-23 months	F				Proteus vulgaris			AST		S	R	S	S	S	S	S	S
											MIC	<=1	>=32	<=1	<=0.25	<=2	<=0.25	<=16	<=2
S070	6	0-11 months	F				Escherichia coli			AST		S	R	S	S	S	S	R	R		MDR
											MIC	<=1	>=32	<=1	<=0.25	<=2	<=0.25	256	<=2
S071	11	0-11 months	F				Citrobacter freundii.			AST		S	S	S	S	S	S	S	R
											MIC	<=1	<=2	<=1	<=0.25	<=2	<=0.25	<=16	>=32
S072	54	48-60 months	M				Aeromonas hydrophila			AST		S	R	S	S	S	S	S	R
											MIC	<=1	>=32	<=1	<=0.25	<=2	<=0.25	<=16	>=32
S073	34	24-35 months	F				Shigella sonnei			AST	I	I	R	S	S	S	S	I	S
											MIC	<=1	>=32	<=1	<=0.25	<=2	<=0.25	8	<=2
S074	13	12-23 months	M				Shigella sonnei			AST		S	R	S	S	S	S	R	R		MDR
											MIC	<=1	>=32	<=1	<=0.25	<=2	<=0.25	8	>=32
S075	60	48-60 months	F				Escherichia coli			AST		S	R	S	S	S	S	R	S
											MIC	<=1	>=32	<=1	<=0.25	<=2	<=0.25	8	<=2
S076	52	48-60 months	M				Proteus vulgaris			AST		S	R	S	S	S	S	S	S
											MIC	<=1	>=32	<=1	<=0.25	<=2	<=0.25	<=16	<=2
S077	44	36-47 months	F				Plesiomonas shigelloides			AST		S	R	S	S	S	S	S	S
											MIC	<=1	>=32	<=1	<=0.25	<=2	<=0.25	<=16	<=2
A078	36	36-47 months	F				Citrobacter freundii			AST		S	R	S	S	S	S	S	S
											MIC	<=1	>=32	<=1	<=0.25	<=2	<=0.25	<=16	<=2
S079	15	12-23 months	F				Salmonella enterica			AST		S	R	S	S	S	S	R	R		MDR
											MIC	<=1	>=32	<=1	<=0.25	<=2	<=0.25	256	>=32
S080	54	48-60 months	F				Plesiomonas shigelloides			AST		S	R	S	S	S	S	S	S
											MIC	<=1	>=32	<=1	<=0.25	<=2	<=0.25	<=16	<=2
S081	33	24-35 months	M				Klebsiella pneumoniae			AST		S	R	S	S	S	S	S	S
											MIC	<=1	>=32	<=1	<=0.25	<=2	<=0.25	<=16	<=2
S082	25	24-35 months	F				Klebsiella pneumoniae			AST		S	R	S	S	S	S	S	S
											MIC	<=1	>=32	<=1	<=0.25	<=2	<=0.25	<=16	<=2
S083	59	48-60 months	F				Escherichia coli			AST		R	R	S	S	S	S	I	S
											MIC	>=64	>=32	<=1	<=0.25	<=2	<=0.25	8	<=2
S084	42	36-47 months	M				Aeromonas hydrophila			AST		S	R	S	S	S	S	S	R
											MIC	<=1	>=32	<=1	<=0.25	<=2	<=0.25	<=16	>=32
S085	51	48-60 months	F				Citrobacter freundii			AST		S	S	S	S	S	S	S	R
											MIC	<=1	<=2	<=1	<=0.25	<=2	<=0.25	<=16	>=32
S086	22	12-23 months	F				Shigella sonnei			AST		S	R	S	S	S	S	R	S
											MIC	<=1	>=32	<=1	<=0.25	<=2	<=0.25	256	<=2
S087	18	12-23 months	F				E.coli 0157:H7			AST		S	R	S	S	I	S	R	S
											MIC	<=1	>=32	<=1	<=0.25	2	<=0.25	256	<=2
S088	27	24-35 months	M				Providencia rettgeri/Kluyvera spp			AST		S	R	S	S	S	S	S	S
											MIC	<=1	>=32	<=1	<=0.25	<=2	<=0.25	<=16	<=2
S089	58	48-60 months	F				Shigella sonnei			AST		I	R	S	S	S	S	R	S
											MIC	<=1	>=32	<=1	<=0.25	<=2	<=0.25	256	<=2
S090	45	36-47 months	F				Salmonella enterica			AST		S	R	S	S	S	S	R	S
											MIC	<=1	>=32	<=1	<=0.25	<=2	<=0.25	256	<=2
S091	33	24-35 months	F				Salmonella enterica			AST		S	R	S	S	S	S	R	S
											MIC	<=1	>=32	<=1	<=0.25	<=2	<=0.25	256	<=2
S092	52	48-60 months	M				Shigella sonnei			AST		S	R	S	S	S	S	R	S
											MIC	<=1	>=32	<=1	<=0.25	<=2	<=0.25	256	<=2
S093	36	36-47 months	F				Shigella sonnei			AST		S	R	S	S	S	S	R	S
											MIC	<=1	>=32	<=1	<=0.25	<=2	<=0.25		<=2
S094	60	48-60 months	M				Enrerobacrter Cloacae/Klebsella oxytoca			AST		S	R	S	S	S	S	S	S
											MIC	<=1	>=32	<=1	<=0.25	<=2	<=0.25	<=16	<=2
S095	39	36-47 months	F				Enrerobacrter Cloacae/Klebsella oxytoca			AST		S	R	S	S	S	S	S	S
											MIC	<=1	>=32	<=1	<=0.25	<=2	<=0.25	<=16	<=2
S096	12	12-23 months	F				Salmonella enterica			AST		S	R	S	S	S	S	R	S
											MIC	<=1	>=32	<=1	<=0.25	<=2	<=0.25	256	<=2
S097	29	24-35 months	F				Escherichia coli			AST		R	R	S	I	S	S	R	R		MDR
											MIC	>=64	>=32	<=1	0.25		<=0.25	256	>=32
S098	24	24-35 months	F				Enrerobacrter Cloacae/Klebsella oxytoca			AST		S	R	S	S	S	S	S	S
											MIC	<=1	>=32	<=1	<=0.25	<=2	<=0.25	<=16	<=2
S099	34	24-35 months	F				Enrerobacrter Cloacae/Klebsella oxytoca			AST		S	R	S	S	S	S	S	S
											MIC	<=1	>=32	<=1	<=0.25	<=2	<=0.25	<=16	<=2
S100	40	36-47 months	F				Enterobacter cloacae			AST		S	R	S	S	S	S	S	R
											MIC	<=1	<=2	<=1	<=0.25	<=2	<=0.25	<=16	>=32
S101	60	48-60 months	M				Klebsiella pneumoniae			AST		S	S	S	S	S	S	S	R
											MIC	<=1	<=2	<=1	<=0.25	<=2	<=0.25	<=16	>=32
S102	60	48-60 months	F				Klebsiella pneumoniae			AST		S	R	S	S	S	S	S	R
											MIC	<=1	>=32	<=1	<=0.25	<=2	<=0.25	<=16	>=32
S103	8	0-11 months	M				Citrobacter freundii			AST		S	S	S	S	S	S	S	R
											MIC	<=1	<=2	<=1	<=0.25	<=2	<=0.25	<=16	>=32
S104	60	48-60 months	F				Enterobacter cloacae			AST		S	S	S	S	S	S	S	R
											MIC	<=1	<=2	<=1	<=0.25	<=2	<=0.25	<=16	>=32
S105	38	36-47 months	F				E.coli 0157:H7			AST		S	R	S	S	S	S	S	S
											MIC	<=1	>=32	<=1	<=0.25	<=2	<=0.25	<=16	<=2
S106	30	24-35 months	M				Enterobacter cloacae			AST		S	S	S	S	S	S	S	R
											MIC	<=1	<=2	<=1	<=0.25	<=2	<=0.25	<=16	>=32
S107	7	0-11 months	F				Kluyvera spp			AST		S	R	S	S	S	S	S	R
											MIC	<=1	>=32	<=1	<=0.25	<=2	<=0.25	<=16	>=32
S108	12	12-23 months	F				Enterobacter cloacae			AST		S	S	S	S	S	S	S	R
											MIC	<=1	<=2	<=1	<=0.25	<=2	<=0.25	<=16	>=32
S109	9	0-11 months	M				Enterobacter cloacae			AST		S	S	S	S	S	S	S	R
											MIC	<=1	<=2	<=1	<=0.25	<=2	<=0.25	<=16	>=32
S110	30	24-35 months	M				Escherichia coli			AST		R	R	S	I	S	S	R	R		MDR
											MIC	>=64	>=32	<=1	0.25	<=2	<=0.25	256	>=32
S111	30	24-35 months	F				Klebsiella pneumoniae			AST		S	S	S	S	S	S	S	R
											MIC	<=1	<=2	<=1	<=0.25	<=2	<=0.25	<=16	>=32
S112	48	48-60 months	M				Escherichia coli			AST		S	R	S	S	S	S	R	S
											MIC	<=1	>=32	<=1	<=0.25	<=2	<=0.25	256	<=2
S113	36	36-47 months	M				Shigella sonnei			AST		S	R	S	S	S	S	R	S
											MIC	<=1	>=32	<=1	<=0.25	<=2	<=0.25	256	<=2
S114	40	36-47 months	F				Escherichia coli			AST		S	I	S	S	S	S	I	S
											MIC	<=1	<=2	<=1	<=0.25	<=2	<=0.25	8	<=2
S115	60	48-60 months	M				Shigella sonnei			AST		S	R	S	S	S	S	R	S
											MIC	<=1	>=32	<=1	<=0.25	<=2	<=0.25	256	<=2
S116	56	48-60 months	M				Proteus vulgaris			AST		S	S	S	S	S	S	S	R
											MIC	<=1	<=2	<=1	<=0.25	<=2	<=0.25	<=16	>=32
S117	60	48-60 months	F				Kluyvera spp			AST		S	R	S	S	S	S	S	R
											MIC	<=1	>=32	<=1	<=0.25	<=2	<=0.25	<=16	>=32
S118	23	12-23 months	M				Escherichia coli			AST		S	R	S	S	S	S	R	S
											MIC	<=1	>=32	<=1	<=0.25	<=2	<=0.25	256	<=2
S119	48	48-60 months	F				Citrobacter braakii			AST		S	S	S	S	S	S	S	R
											MIC	<=1	<=1	<=1	<=0.25	<=2	<=0.25	<=16	4
S120	36	36-47 months	F				Raoultella ornithinolytica			AST		S	R	S	S	S	S	S	R
											MIC	<=1	>=32	<=1	<=0.25	<=2	<=0.25	<=16	>=32
S121	40	36-47 months	M				E.coli and Pseudomonas putida			AST		R	S	S	S	S	S	S	S
											MIC	>=64	<=1	<=1	<=0.25	<=2	<=0.25	<=16	<=2
S122	9	0-11 months	F				Escherichia coli			AST		S	S	S	S	S	S	S	S
											MIC	<=1	<=1	<=1	<=0.25	<2	<=0.25	<=16	<=2
S123	13	12-23 months	F				Escherichia coli			AST		S	R	S	S	S	S	S	R
											MIC	<=1	>=32	<=1	<0.25	<=2	<0.25	<=16	>=32
S124	43	36-47 months	M				E.coli and Pseudomonas putida			AST		S	S	S	S	S	S	S	S
											MIC	<=1	<=1	<=1	<=0.25	<=2	<=0.25	<=16	<=2
S125	4	0-11 months	M				Escherichia coli			AST		S	R	S	S	S	S	S	R
											MIC	<=1	>=32	<=1	<=0.25	<=2	<=0.25	<=16	>=32
S126	53	48-60 months	F				E.Coli and pseudomonas stutzeri			AST		S	R	S	S	S	S	S	S
											MIC	<=1	>=32	<1	<=025	<=2	<=025	<=16	<=2
S127	54	48-60 months	F				Escherichia coli			AST		S	R	S	S	S	S	S	I
											MIC	<=1	>=32	<=1	<=0.25	<=2	<=0.25	<=16	16
S128	59	48-60 months	F				Escherichia coli			AST		R	R	S	S	S	R	S	I		MDR
											MIC	>=64	>=32	<=1	<=0.25	4	>=1	<=16	16
S129	14	12-23 months	F				E.coli			AST		R	R	S	S	S	S	S	I
											MIC	>=64	>32	<=1	<=0.25	<=2	<=0.25	<=16	16
S130	33	24-35 months	F				E.coli			AST		R	R	S	S	S	S	S	I
											MIC	>=64	>=32	<=1	<=0.25	<=2	<=0.25	<=16	16
S131	9	0-11 months	M				E.coli			AST		R	R	S	S	S	S	S	R
											MIC	>=64	>=32	<=1	<=0.25		<=0.25	<=16	>=32
S132	18	12-23 months	F				Shigella sonnei			AST		R	R	S	S	S	S	S	I
											MIC	>=64	>=32	<=1	<=0.25	<=2	<=0.25	<=16	16
S133	27	24-35 months	M				Aeromonas hydrophila			AST		S		S	S	S	S	S	R
											MIC	<=1		<=1	<=0.25	<=2	<=0.25	<=16	4
S134	30	24-35 months	F				E.coli			AST		R	R	S	S	S	S	R	I		MDR
											MIC	>=64	>=32	<=1	<=0.25	<=2	<=0.25	256	16
S135	1	0-11 months	M				Aeromonas hydrophila			AST		S	R	S	S	S	S	S	R
											MIC	<=1	>=32	<=1	<=0.25	<=2	<=0.25	32	>=32
S136	38	36-47 months	M				E.coli (enteropathogenic E. coli (EPEC)			AST		S	R	S	S	S	R	R	R		MDR
											MIC	<=1	>=32	<=1	<=0.25	<=2	>=1	256	>=32
S137	7	0-11 months	F				E.coli (enteropathogenic E. coli (EPEC)			AST		S	R	S	S	S	S	S	S
											MIC	<=1	>=32	<=1	<=0.25	<=2	<=0.25	<=16	<=2
S138	1	0-11 months	M				Aeromonas hydrophila			AST		S	R	S	S	S	S	S	R
											MIC	<=1	>=32	<=1	<=0.25	<=2	<=0.25	32	>=32
S139	5	0-11 months	F				Aeromonas hydrophila			AST		S	R	S	S	S	S	S	R
											MIC	<=1	>=32	<=1	<=0.25	<=2	<=0.25	32	>=32
S140	5	0-11 months	M				Aeromonas hydrophila			AST		S	R	S	S	S	S	S	R
											MIC	<=1	>=32	<=1	<=0.25	<=2	<=0.25	32	>=32
S141	38	36-47 months	F				E.coli(0157:H7)			AST		S	R	S	S	S	S	S	R
											MIC	<=1	>=32	<=1	<=0.25	<=2	<=0.25	<=16	>=32
S142	17	12-23 months	M				Shigella sonnei			AST		S	R	S	S	S	S	S	I
											MIC	<=1	>=32	<=1	<=0.25	<=2	<=0.25	<=16	16
S143	41	36-47 months	F				E.coli (enteropathogenic E. coli (EPEC)			AST		S	R	S	S	S	S	S	S
											MIC	<=1	>=32	<=1	<=0.25	<=2	<=0.25	<=16	<=2
S144	52	48-60 months	M				E.coli(0157:H7)			AST		S	AST	S	S	S	S	S	I
											MIC	<=1	>=32	<=1	<=0.25	<=2	<=0.25	<=16	16
S145	56	48-60 months	M				Plesiomonas shigelloides			AST		S	R	S	S	S	S	S	R
											MIC	<=1	>=32	<=1	<=0.25	<=2	<=0.25	<=16	4
S146	33	24-35 months	F				Enterotoxigenic E. coli (ETEC)			AST		S	R	S	S	S	S	I	R
											MIC	<=1	>=32	<=1	<=0.25	<=2	<=0.25	8	>=32
S147	10	0-11 months	M				Shigella sonnei			AST		R	R	R	R	R	R	R	R		XDR
											MIC	>=64	>=32	>=64	>=16	>=32	>=1	256	>=32
S148	10	0-11 months	M				Aeromonas hydrophila			AST		S	R	S	S	S	S	S	R
											MIC	<=1	>=32	<=1	<=0.25	<=2	<=0.25	32	>=32
S149	18	12-23 months	M				E.coli(0157:H7)			AST		I	R	S	S	I	S	I	S
											MIC	<=1	>=32	<=1	<=0.25	2	<=0.25	8	<=2
S150	27	24-35 months	F				Plesiomonas shigelloides			AST		S	R	S	S	S	S	S	R
											MIC	<=1	>=32	<=1	<=0.25	<=2	<=0.25	<=16	4
S151	8	0-11 months	M				E.coli (enteropathogenic E. coli (EPEC)			AST		S	R	S	S	S	S	I	I
											MIC	<=1	>=32	<=1	<=0.25	<=2	<=0.25	8
S152	19	12-23 months	M				Enterotoxigenic E. coli (ETEC)			AST		S	R	S	S	S	S	S	S
											MIC	<=1	>=32	<=1	<=0.25	<=2	<=0.25	<=16	<=2
S153	7	0-11 months	M				Shigella sonnei			AST		S	R	S	S	S	S	S	S
											MIC	<=1	>=32	<=1	<=0.25	<=2	<=0.25	<=16	<=2
S154	50	48-60 months	F				Shigella sonnei			AST		S	R	S	S	S	S	I	S
											MIC	<=1	>=32	<=1	<=0.25	<=2	<=0.25	8	<=2
S155	52	48-60 months	M				Enterotoxigenic E. coli (ETEC)			AST		S	R	S	S	S	S	S	S
											MIC	<=1	>=32	<=1	<=0.25	<=2	<=0.25	<=16	<=2
S156	60	48-60 months	M				Enterotoxigenic E. coli (ETEC)			AST		S	R	S	S	S	S	S	S
											MIC	<=1	>=32	<=1	<=0.25	<=2	<=0.25	<=16	<=2
S157	43	36-47 months	F				Aeromonas hydrophila			AST		S	R	S	S	S	S	S	R
											MIC	<=1	>=32	<=1	<=0.25	<=2	<=0.25	32	>=32
S158	60	48-60 months	M				Enterotoxigenic E. coli (ETEC			AST		S	R	S	S	S	S	I	S
											MIC	<=1	>=32	<=1	<=0.25	<=2	<=0.25	8
S159	8	0-11 months	F				Proteus vulgaris			AST		S	S	S	S	S	S	S	R
											MIC	<=1	<=1	<=1	<=0.25	<=2	<=0.25	<=16	4
S160	43	36-47 months	M				Citrobacter freundii.			AST		S	S	S	S	S	S	S	R
											MIC	<=1	<=1	<=1	<=0.25	<=2	<=0.25	<=16	4
S161	9	0-11 months	M				Proteus vulgaris			AST		S	S	S	S	S	S	S	R
											MIC	<=1	<=1	<=1	<=0.25	<=2	<=0.25	<=16	4
S162	54	48-60 months	M				Escherichia coli			AST		S	R	I	S	S	S	R	S
											MIC	<=1	>=32	<=1	<=0.25	<=2	<=0.25	256	<=2
S163	14	12-23 months	M				Proteus vulgaris			AST		S	R	S	S	S	S	S	R
											MIC	<=1	>=32	<=1	<=0.25	<=2	<=0.25	<=16	4
S164	32	24-35 months	F				Enterobacter cloacae.			AST		S	R	S	S	S	S	S	R
											MIC	<=1	>=32	<=1	<=0.25	<=2	<=0.25	<=16	4
S165	27	24-35 months	M				Proteus vulgaris			AST		S	R	S	S	S	S	S	R
											MIC	<=1	>=32	<=1	<=0.25	<=2	<=0.25	<=16	4
S166	21	12-23 months	F				Proteus vulgaris			AST		S	R	S	S	S	S	S	R
											MIC	<=1	>=32	<=1	<=0.25	<=2	<=0.25	<=16	4
S167	6	0-11 months	F				Escherichia coli			AST		S	R	S	S	S	S	R	R		MDR
											MIC	<=1	>=32	<=1	<=0.25	<=2	<=0.25	256	<=2
S168	11	0-11 months	F				Citrobacter freundii.			AST		S	S	S	S	S	S	S	R
											MIC	<=1	<=1	<=1	<=0.25	<=2	<=0.25	<=16	4
S169	54	48-60 months	M				Aeromonas hydrophila			AST		S	R	S	S	S	S	S	R
											MIC	<=1	>=32	<=1	<=0.25	<=2	<=0.25	32	>=32
S170	34	24-35 months	F				Shigella sonnei			AST	I	I	R	S	S	S	S	I	S
											MIC	<=1	>=32	<=1	<=0.25	<=2	<=0.25	8	<=2
S171	13	12-23 months	M				Shigella sonnei			AST		S	R	S	S	S	S	R	R		MDR
											MIC	<=1	>=32	<=1	<=0.25	<=2	<=0.25	256	>=32
S172	60	48-60 months	F				Escherichia coli			AST		S	R	S	S	S	S	R	S
											MIC	<=1	>=32	<=1	<=0.25	<=2	<=0.25	256	<=2
S173	51	48-60 months	M				Proteus vulgaris			AST		S	R	S	S	S	S	S	R
											MIC	<=1	>=32	<=1	<=0.25	<=2	<=0.25	<=16	4
S174	44	36-47 months	F				Plesiomonas shigelloides			AST		S	R	S	S	S	S	S	R
											MIC	<=1	>=32	<=1	<=0.25	<=2	<=0.25	<=16	4
S175	36	36-47 months	F				Citrobacter freundii			AST		S	R	S	S	S	S	S	R
											MIC	<=1	>=32	<=1	<=0.25	<=2	<=0.25	<=16	4
S176	15	12-23 months	F				Salmonella enterica			AST		S	R	S	S	S	S	R	R		MDR
											MIC	<=1	>=32	<=1	<=0.25	<=2	<=0.25	256	>=32
S177	54	48-60 months	F				Plesiomonas shigelloides			AST		S	S	S	S	S	S	S	R
											MIC	<=1	<=1	<=1	<=0.25	<=2	<=0.25	<=16	4
S178	33	24-35 months	M				Klebsiella pneumoniae			AST		S	S	S	S	S	S	S	R
											MIC	<=1	<=1	<=1	<=0.25	<=2	<=0.25	<=16	4
S179	25	24-35 months	F				Klebsiella pneumoniae			AST		S	S	S	S	S	S	S	R
											MIC	<=1	<=1	<=1	<=0.25	<=2	<=0.25	<=16	4
S180	59	48-60 months	F				Escherichia coli			AST		R	R	S	S	S	S	I	S
											MIC	>=64	>=32	<=1	<=0.25	<=2	<=0.25	8	<=2
S181	42	36-47 months	M				Aeromonas hydrophila			AST		S	R	S	S	S	S	S	R
											MIC	<=1	>=32	<=1	<=0.25	<=2	<=0.25	32	>=32
S182	51	48-60 months	F				Citrobacter freundii			AST		S	R	S	S	S	S	S	R
											MIC	<=1	>=32	<=1	<=0.25	<=2	<=0.25	<=16	4
S183	22	12-23 months	F				Shigella sonnei			AST		S	R	S	S	S	S	R	S
											MIC	<=1	>=32	<=1	<=0.25	<=2	<=0.25	256	<=2
S184	18	12-23 months	F				E.coli 0157:H7			AST		S	R	S	S	I	S	R	S
											MIC	<=1	>=32	<=1	<=0.25	2	<=0.25	256	<=2
S185	27	24-35 months	M				Providencia rettgeri/Kluyvera spp			AST		S	S	S	S	S	S	S	R
											MIC	<=1	<=1	<=1	<=0.25	<=2	<=0.25	<=16	4
S186	58	48-60 months	F				Shigella sonnei			AST		I	R	S	S	S	S	R	S
											MIC	<=1	>=32	<=1	<=0.25	<=2	<=0.25	256	<=2
S187	45	36-47 months	F				Salmonella enterica			AST		S	R	S	S	S	S	R	S
											MIC	<=1	>=32	<=1	<=0.25	<=2	<=0.25	256	<=2
S188	33	24-35 months	F				Salmonella enterica			AST		S	R	S	S	S	S	R	S
											MIC	<=1	>=32	<=1	<=0.25	<=2	<=0.25	256	<=2
S189	52	48-60 months	M				Shigella sonnei			AST		S	R	S	S	S	S	R	S
											MIC	<=1	>=32	<=1	<=0.25	<=2	<=0.25	256	<=2
S180	36	36-47 months	F				Shigella sonnei			AST		S	R	S	S	S	S	R	S
											MIC	<=1	>=32	<=1	<=0.25	<=2	<=0.25		<=2
S191	60	48-60 months	M				Enrerobacrter Cloacae/Klebsella oxytoca			AST		S	S	S	S	S	S	S	R
											MIC	<=1	<=1	<=1	<=0.25	<=2	<=0.25	<=16	4
S192	39	36-47 months	F				Enrerobacrter Cloacae/Klebsella oxytoca			AST		S	S	S	S	S	S	S	R
											MIC	<=1	<=1	<=1	<=0.25	<=2	<=0.25	<=16	4
S193	12	12-23 months	F				Salmonella enterica			AST		S	R	S	S	S	S	R	S
											MIC	<=1	>=32	<=1	<=0.25	<=2	<=0.25	256	<=2
S194	29	24-35 months	F				Escherichia coli			AST		R	R	S	I	S	S	R	R		MDR
											MIC	>=64	>=32	<=1	0.25		<=0.25	256	>=32
S195	24	24-35 months	F				Enrerobacrter Cloacae/Klebsella oxytoca			AST		S	S	S	S	S	S	S	R
											MIC	<=1	<=1	<=1	<=0.25	<=2	<=0.25	<=16	4
S196	34	24-35 months	F				Enrerobacrter Cloacae/Klebsella oxytoca			AST		S	S	S	S	S	S	S	R
											MIC	<=1	<=1	<=1	<=0.25	<=2	<=0.25	<=16	4
S197	40	36-47 months	F				Enterobacter cloacae			AST		S	R	S	S	S	S	S	R
											MIC	<=1	>=32	<=1	<=0.25	<=2	<=0.25	<=16	4
S198	60	48-60 months	M				Klebsiella pneumoniae			AST		S	R	S	S	S	S	S	R
											MIC	<=1	>=32	<=1	<=0.25	<=2	<=0.25	<=16	4
S199	60	48-60 months	F				Klebsiella pneumoniae			AST		S	R	S	S	S	S	S	R
											MIC	<=1	>=32	<=1	<=0.25	<=2	<=0.25	<=16	4
S200	8	0-11 months	M				Citrobacter freundii			AST		S	R	S	S	S	S	S	R
											MIC	<=1	>=32	<=1	<=0.25	<=2	<=0.25	<=16	4
S201	60	48-60 months	F				Enterobacter cloacae			AST		S	R	S	S	S	S	S	R
											MIC	<=1	>=32	<=1	<=0.25	<=2	<=0.25	<=16	4
S202	38	36-47 months	F				E.coli 0157:H7			AST		S	R	S	S	S	S	S	S
											MIC	<=1	>=32	<=1	<=0.25	<=2	<=0.25	<=16	<=2
S203	30	24-35 months	M				Enterobacter cloacae			AST		S	R	S	S	S	S	S	R
											MIC	<=1	>=32	<=1	<=0.25	<=2	<=0.25	<=16	4
S204	7	0-11 months	F				Kluyvera spp			AST		S	S	S	S	S	S	S	R
											MIC	<=1	<=1	<=1	<=0.25	<=2	<=0.25	<=16	4
S205	12	12-23 months	F				Enterobacter cloacae			AST		S	R	S	S	S	S	S	R
											MIC	<=1	>=32	<=1	<=0.25	<=2	<=0.25	<=16	4
S206	9	0-11 months	M				Enterobacter cloacae			AST		S	R	S	S	S	S	S	R
											MIC	<=1	>=32	<=1	<=0.25	<=2	<=0.25	<=16	4
S207	30	24-35 months	M				Escherichia coli			AST		R	R	S	I	S	S	R	R		MDR
											MIC	>=64	>=32	<=1	0.25	<=2	<=0.25	256	>=32
S208	30	24-35 months	F				Klebsiella pneumoniae			AST		S	R	S	S	S	S	S	R
											MIC	<=1	>=32	<=1	<=0.25	<=2	<=0.25	<=16	4
S209	48	48-60 months	M				Escherichia coli			AST		S	R	S	S	S	S	R	S
											MIC	<=1	>=32	<=1	<=0.25		<=0.25	256	<=2
S210	36	36-47 months	M				Shigella sonnei			AST		S	R	S	S	S	S	R	S
											MIC	<=1	>=32	<=1	<=0.25		<=0.25	256	<=2
S211	40	36-47 months	F				Escherichia coli			AST		S	I	S	S	S	S	I	S
											MIC	<=1	<=2	<=1	<=0.25		<=0.25	8	<=2
S212	60	48-60 months	M				Shigella sonnei			AST		S	R	S	S	S	S	R	S
											MIC	<=1	>=32	<=1	<=0.25		<=0.25	256	<=2
S213	56	48-60 months	M				Proteus vulgaris			AST		S	S	S	S	S	S	S	R
											MIC	<=1	<=2	<=1	<=0.25	<=2	<=0.25	<=16	4
S214	60	48-60 months	F				Kluyvera spp			AST		S	S	S	S	S	S	S	R
											MIC	<=1	<=2	<=1	<=0.25	<=2	<=0.25	<=16	4
S215	23	12-23 months	M				Escherichia coli			AST		S	R	S	S	S	S	R	S
											MIC	<=1	>=32	<=1	<=0.25	<=2	<=0.25	256	<=2
S216	5	0-11 months	M	GNR			Escherichia coli			AST		S	R	S	S	R	S	R	R		MDR
											MIC	<=1	>=32	<=1	<=0.25	>=32	<=0.25	256	>=32
